# Supplementary material for: Rational Optimization of Cathode Composites for Sulfide-Based All-Solid-State Batteries
Source: Nanomaterials (Basel). 2023 Jan 12;13(2):327. doi: 10.3390/nano13020327 (PMC9866434; doi:10.3390/nano13020327)
Supplement: Supplementary file 1 [file nanomaterials-13-00327-s001.zip]

Archive with 1 entries (1 files):
- nanomaterials-2146751-supplementary.pdf
